# Supplementary material for: Investigating Clinical Failure of Bone Grafting through a Window at the Femoral Head Neck Junction Surgery for the Treatment of Osteonecrosis of the Femoral Head
Source: PLoS One. 2016 Jun 10;11(6):e0156903. doi: 10.1371/journal.pone.0156903 (PMC4902236; doi:10.1371/journal.pone.0156903)
Supplement: S1 Dataset — (XLS) [file pone.0156903.s001.xls]

## Sheet: Sheet1
	Patients no.	Surgical site	Etiology	Preoperative HHS(right)	Preoperative HHS(left)	CJFH classification(right)	CJFH classification(left)	BMI	ARCO stage(right)	ARCO stage(left)	Postoperative HHS(right)	Postoperative HHS(left)	gender	age
	0001300020	Bilateral	Steroid-related	85	90	L3	L1	21.2	3c	2c	clinical failure	87	male	23
	0001300976	Bilateral	Steroid-related	78	63	L3	L3	19.1	3b	3b	clinical failure	clinical failure	male	32
	0001310140	Bilateral	Steroid-related	70	86	L3	L1	18.5	3b	3a	92	94	male	25
	0001310184	Bilateral	Steroid-related	70	60	L1	L3	26.4	2c	2c	clinical failure	clinical failure	male	46
	0001316750	Bilateral	Steroid-related	64	72	L3	L3	20.6	3b	2c	88	89	male	35
	0001354125	Bilateral	Steroid-related	79	93	L3	L3	28.3	3a	3a	87	90	male	30
	0001354832	Bilateral	Steroid-related	82	71	L1	L3	23.9	3a	3a	94	87	male	43
	0001386779	Bilateral	Steroid-related	86	86	L3	L2	24.9	3a	3a	92	95	male	26
	0001387158	Bilateral	Steroid-related	95	91	L3	L3	28	3a	3a	94	92	male	24
	0001394976	Bilateral	Steroid-related	92	91	L3	L3	24.2	3a	2c	93	94	male	33
	0001398943	Bilateral	Steroid-related	79	69	L1	L1	28.4	3a	3a	89	87	male	26
	0001406067	Bilateral	Steroid-related	86	85	L1	L1	25	3a	3a	89	92	male	43
	0001408886	Bilateral	Steroid-related	80	79	L1	L1	20.7	3a	3a	84	87	male	26
	0001409510	Bilateral	Steroid-related	87	91	L3	L3	20.3	3a	3a	98	94	male	26
	0001423234	Bilateral	Steroid-related	72	75	L3	L3	20.5	3b	3b	clinical failure	clinical failure	male	22
	0001387144	Bilateral	Alcohol-related	85	95	L2	L2	30.9	3a	2a	92	94	male	34
	0001388698	Bilateral	Alcohol-related	81	90	L3	L1	23.5	3a	2c	88	92	male	36
	0001407445	Bilateral	Alcohol-related	81	80	L1	L1	23.8	3a	3a	94	92	male	35
	0001275667	Bilateral	Idiopathic	64	85	L3	L3	27.4	3a	2c	clinical failure	clinical failure	male	28
	0001304600	Bilateral	Idiopathic	75	85	L3	L2	22.4	3a	3a	clinical failure	clinical failure	male	41
	0001310780	Bilateral	Idiopathic	75	70	L3	L3	27.6	3a	3a	clinical failure	clinical failure	male	36
	0001386600	Bilateral	Idiopathic	81	90	L1	L1	24	3a	3a	83	93	male	20
	0001389825	Bilateral	Idiopathic	75	83	L3	L2	27.6	3a	2b	clinical failure	92	male	45
	0001399080	Bilateral	Idiopathic	87	90	L1	L1	20.2	3a	2c	84	92	male	31
	0001406672	Bilateral	Idiopathic	82	81	L3	L3	27.6	3a	3a	92	89	male	38
	0001407902	Bilateral	Idiopathic	80	85	M	M	32.6	2b	2b	88	92	male	28
	0001409299	Bilateral	Idiopathic	75	85	L1	L1	22.4	3a	3a	88	93	male	38
	0001410572	Bilateral	Idiopathic	90	80	L1	L1	27.5	3a	3a	94	88	male	43
	0001412894	Bilateral	Idiopathic	90	70	L2	L2	20.8	2c	3a	clinical failure	clinical failure	male	33
	0001414272	Bilateral	Idiopathic	76	94	C	C	23.3	3a	2c	92	94	male	30
	0001341936	right	Steroid-related	74		L3		22	3a		83		male	46
	0001303749	right	Steroid-related	67		L3		33.1	3a		clinical failure		male	52
	0001304445	right	Steroid-related	84		L3		25.2	2c		72		male	39
	0001313946	right	Steroid-related	80		C		23.1	3a		85		male	34
	0001333493	right	Steroid-related	76		L3		20.2	3b		clinical failure		male	23
	0001336588	right	Steroid-related	70		L3		20	3a		90		male	35
	0001380182	right	Steroid-related	76		L1		26.3	2c		90		male	40
	0001413238	right	Steroid-related	70		L3		28.3	3a		92		male	34
	0001414071	right	Steroid-related	86		L3		27	3a		clinical failure		male	42
	0001267691	right	Alcohol-related	84		C		21.7	3a		93		male	47
	0001317814	right	Alcohol-related	50		L3		26.4	3b		87		male	35
	0001339117	right	Alcohol-related	76		L3		20	3b		72		male	32
	0001346430	right	Alcohol-related	82		L3		26.5	3a		clinical failure		male	23
	0001354727	right	Alcohol-related	68		L1		22.4	3a		84		male	46
	0001406117	right	Alcohol-related	73		L1		19.1	3a		88		male	45
	0001275770	right	Idiopathic	63		L3		28	3a		82		male	30
	0001289770	right	Idiopathic	74		C		26.6	3a		84		male	29
	0001295346	right	Idiopathic	74		C		29.7	3a		100		male	34
	0001313934	right	Idiopathic	86		L1		24.4	3a		92		male	30
	0001325321	right	Idiopathic	70		L3		22.4	2b		94		male	27
	0001333436	right	Idiopathic	82		C		24.3	3a		95		male	33
	0001339769	right	Idiopathic	72		L3		27.6	3a		89		male	37
	0001341450	right	Idiopathic	85		L1		26.9	2c		92		male	43
	0001341769	right	Idiopathic	80		L3		27.7	3a		94		male	27
	0001381909	right	Idiopathic	78		L3		30	3a		83		male	38
	0001383832	right	Idiopathic	82		L1		28.4	3a		93		male	28
	0001533453	right	Idiopathic	70		L2		27.8	3a		clinical failure		male	42
	0001303450	left	Steroid-related		84		L3	19		3a		91	male	36
	0001397086	left	Steroid-related		85		L3	18.1		3a		84	male	19
	0001266567	left	Steroid-related		71		L1	25.1		3b		94	male	36
	0001278252	left	Steroid-related		76		L2	23.5		3b		clinical failure	male	40
	0001626058	left	Steroid-related		78		L1	25		3a		88	male	25
	0001283971	left	Steroid-related		84		C	19		2c		79	male	36
	0001284463	left	Steroid-related		72		L3	27.1		3b		clinical failure	male	29
	0001306354	left	Steroid-related		64		L3	22.6		3b		clinical failure	male	45
	0001306474	left	Steroid-related		80		L3	26.4		3a		clinical failure	male	47
	0001319206	left	Steroid-related		59		L3	17.9		3c		clinical failure	male	27
	0001321315	left	Steroid-related		80		L3	23.6		2a		86	male	33
	0001393849	left	Steroid-related		72		L2	28.7		3a		92	male	50
	0001411994	left	Steroid-related		82		L3	25.9		3a		89	male	57
	0001284896	left	Alcohol-related		74		L1	17.6		3b		83	male	31
	0001294809	left	Alcohol-related		80		L3	32.4		3a		84	male	33
	0001296082	left	Alcohol-related		74		L1	26		3a		93	male	38
	0001296283	left	Alcohol-related		56		L2	22.4		3a		clinical failure	male	54
	0001308804	left	Alcohol-related		80		L2	22.4		3a		91	male	40
	0001336892	left	Alcohol-related		86		L1	24.9		3a		83	male	36
	0001353537	left	Alcohol-related		86		L2	24.2		3a		92	male	42
	0001324554	left	Alcohol-related		68		L2	26.2		3a		clinical failure	male	46
	0001412719	left	Alcohol-related		80		L3	28.7		3a		89	male	42
	0001279459	left	Idiopathic		75		M	27.1		3a		94	male	34
	0001294317	left	Idiopathic		63		L3	27.6		3a		86	male	43
	0001305292	left	Idiopathic		82		L3	19		3a		93	male	22
	0001307410	left	Idiopathic		65		L3	25.5		3a		89	male	25
	0001327742	left	Idiopathic		80		L1	21.4		3a		95	male	25
	0001343577	left	Idiopathic		76		L3	27.6		3b		clinical failure	male	33
	0001543245	left	Idiopathic		82		L3	22.4		3b		clinical failure	male	44
	0001308039	Bilateral	Steroid-related	92	82	C	L1	22.6	2c	3a	96	92	female	37
	0001316665	Bilateral	Steroid-related	55	61	C	L1	17.5	3b	3a	86	92	female	20
	0001354123	Bilateral	Steroid-related	71	75	L3	L3	24.9	3a	3a	82	89	female	23
	0001385098	Bilateral	Steroid-related	73	73	L1	L1	18.3	3a	3a	91	86	female	23
	0001359739	Bilateral	Steroid-related	89	83	L3	L3	21.2	3a	3a	95	90	female	49
	0001392000	Bilateral	Steroid-related	72	86	L3	L2	23.8	3a	2c	86	89	female	25
	0001396440	Bilateral	Steroid-related	87	87	L3	L3	29.1	3a	3a	95	93	female	42
	0001207485	Bilateral	Steroid-related	75	75	L3	L3	23.8	3a	3a	90	92	female	31
	0001350225	Bilateral	Idiopathic	76	85	L3	L1	25.3	3a	3a	clinical failure	78	female	42
	0001280312	right	Steroid-related	79		L3		25.7	2c		clinical failure		female	46
	0001290214	right	Steroid-related	78		L3		24.8	2b		clinical failure		female	44
	0001304220	right	Steroid-related	80		L3		19.1	2b		clinical failure		female	33
	0001302559	right	Steroid-related	65		L3		23.3	3a		clinical failure		female	22
	0001319271	right	Steroid-related	88		L1		36.5	3b		89		female	17
	0001400184	right	Steroid-related	72		L1		24.1	3a		86		female	31
	0001280384	right	Idiopathic	74		L1		21.5	3b		92		female	27
	0001297009	right	Idiopathic	80		L1		18.3	2c		97		female	23
	0001383468	right	Idiopathic	80		L3		23.8	3a		93		female	30
	0001272454	left	Steroid-related		74		L2	32.3		3a		86	female	28
	0001286414	left	Steroid-related		84		L1	26.4		3a		94	female	41
	0001300822	left	Steroid-related		70		L3	22.2		3b		clinical failure	female	34
	0001305579	left	Steroid-related		72		L3	22.6		2a		87	female	52
	0001311445	left	Steroid-related		83		L1	19.8		3a		97	female	26
	0001321209	left	Steroid-related		80		L3	18.3		3b		93	female	26
	0001654332	left	Steroid-related		64		L3	20.7		3b		clinical failure	female	31
	0001397025	left	Steroid-related		80		L3	25		3a		97	female	38
	0001734245	left	Steroid-related		80		L3	24		3b		clinical failure	female	27
	0001654332	left	Steroid-related		51		L3	18.3		3b		clinical failure	female	31
	0001412739	left	Steroid-related		80		L3	17.9		3a		clinical failure	female	25
	0001313133	left	Idiopathic		58		L2	28.9		3a		81	female	46
	0001319670	left	Idiopathic		62		L1	23.6		3a		92	female	39
	0001324478	left	Idiopathic		80		L2	16.5		3a		86	female	26
	0001330175	left	Idiopathic		80		L3	27		3a		94	female	35
